# Supplementary material for: Triethylamine-Capped Calcium Phosphate Oligomers/Polyacrylamide Synergistically Reinforced α-Hemihydrate Gypsum Composites: A Mechanistic Study on Mechanical Strengthening via Organic/Inorganic Interpenetrating Networks
Source: Molecules. 2025 Apr 30;30(9):2002. doi: 10.3390/molecules30092002 (PMC12073873; doi:10.3390/molecules30092002)
Supplement: Supplementary file 1 [file molecules-30-02002-s001.zip]

Archive with 1 entries (1 files):
- molecules-3570855-supplementary.pdf
